# Supplementary material for: Evolution of Volatile Aroma Compounds and Amino Acids in Cabernet Gernischt Grape Berries (Vitis vinifera L.): Comparison of Different Training Systems for Mechanical Soil Burial
Source: Foods. 2022 May 26;11(11):1568. doi: 10.3390/foods11111568 (PMC9180044; doi:10.3390/foods11111568)
Supplement: Supplementary file 1 [file foods-11-01568-s001.zip]

Archive with 1 entries (1 files):
- foods-1696805-supplementary.pdf
